# Supplementary material for: Rational Design of Simple Organocatalysts for the HSiCl3 Enantioselective Reduction of (E)-N-(1-Phenylethylidene)aniline
Source: Molecules. 2021 Nov 18;26(22):6963. doi: 10.3390/molecules26226963 (PMC8625272; doi:10.3390/molecules26226963)
Supplement: Supplementary file 1 [file molecules-26-06963-s001.zip]

Archive with 1 entries (1 files):
- molecules-1462841-supplementary-final.pdf
